# Supplementary material for: Patient perceptions and knowledge of corticosteroid injections: A cross-sectional survey study
Source: PLoS One. 2026 Mar 18;21(3):e0344201. doi: 10.1371/journal.pone.0344201 (PMC12998833; doi:10.1371/journal.pone.0344201)
Supplement: S3 File — De-identified dataset containing survey responses used for statistical analysis in the present study. (XLS) [file pone.0344201.s003.xls]

## Sheet: Sheet1
_hip	_knee	_shoulder	_spine	_wrist	_hand	_heard	_source	_receive	_explain	_frequency	_description	_safety	_concern	_ben_rec	_age	_gen	_edu
0	0	1	0	0	0	Yes	Orthopedic surgeons	Yes	Always explained	No particular limit, depends on dosage and frequency	It is an anti-inflammatory	Yes	I don’t know	Yes	30-49	Female	High School
0	0	0	0	1	0	Yes	Primary Care Physician	Yes	Always explained	I don’t know	It masks pain	I don’t know	I don’t know	Yes	70-89	Female	College
0	1	1	0	0	1	Yes	Orthopedic surgeons	Yes	Always explained	No particular limit, depends on dosage and frequency	It is an anti-inflammatory	Depends on dosage and frequency	It is not harmful	Yes	70-89	Male	College
0	0	0	0	1	1	Yes	Orthopedic surgeons	Yes	Always explained	2 times	It masks pain	Yes	I don’t know	Yes	70-89	Female	College
0	1	1	1	1	1	Yes	Orthopedic surgeons	Yes	Always explained	3 times	It is an anti-inflammatory	Yes	I don’t know	Yes	70-89	Male	Graduate School
0	1	0	0	0	1	Yes	Orthopedic surgeons	Yes	Always explained	2 times	It is an anti-inflammatory	Depends on dosage and frequency	I don’t know	Yes	70-89	Male	College
0	0	0	0	0	1	Yes	Family or friends	Yes	Always explained	3 times	It is an anti-inflammatory	Depends on dosage and frequency	It can injure ligaments around the joint	Yes	50-69	Female	College
1	0	0	0	0	0	Yes	Other physicians	Yes	Always explained	3 times	It is an anti-inflammatory	Depends on dosage and frequency	It can injure cartilage in the joint	Yes	30-49	Female	Vocational Training
0	1	1	0	1	1	Yes	Primary Care Physician	Yes	Always explained	3 times	It is an anti-inflammatory	Yes	It is not harmful	Yes	70-89	Male	College
0	0	0	0	0	0	No		No		3 times	It is an anti-inflammatory	Yes	It is not harmful	Yes	30-49	Female	College
0	0	0	0	0	0	Yes	Family or friends	No		I don’t know	I don’t know	I don’t know	I don’t know	I don’t know	30-49	Female	College
0	0	0	0	0	0	Yes	Family or friends	No		I don’t know	I don’t know	I don’t know	I don’t know	I don’t know	50-69	Male	Vocational Training
0	1	0	1	1	1	Yes	Orthopedic surgeons	Yes	Usually explained	No particular limit, depends on dosage and frequency	It is an anti-inflammatory	Yes	It is not harmful	Yes	70-89	Female	Graduate School
0	1	1	0	0	0	Yes	Orthopedic surgeons	Yes	Usually explained	I don’t know	I don’t know	Yes	I don’t know	Yes	70-89	Female	College
0	1	0	0	0	0	Yes	Other physicians	Yes	Usually explained	2 times	It is an anti-inflammatory	Depends on dosage and frequency	It can injure ligaments around the joint	Yes	30-49	Male	Graduate School
0	0	1	1	0	0	Yes	Other physicians	Yes	Always explained	3 times	It is an anti-inflammatory	Depends on dosage and frequency	It can decrease bone density around the joint	Yes	30-49	Female	Professional School
0	0	0	0	0	0	Yes	Media	No		I don’t know	It masks pain	I don’t know	I don’t know	Yes	30-49	Male	College
0	0	0	0	0	0	Yes	Family or friends	No		No particular limit, depends on dosage and frequency	It is an anti-inflammatory	Depends on dosage and frequency	It can decrease bone density around the joint	Yes	30-49	Female	Graduate School
0	1	1	1	0	0	Yes	Primary Care Physician	Yes	Usually explained	I don’t know	It is an anti-inflammatory	Depends on dosage and frequency	I don’t know	Yes	70-89	Male	College
0	0	1	0	0	0	Yes	Primary Care Physician	Yes	Usually explained	No particular limit, depends on dosage and frequency	It is an anti-inflammatory	Depends on dosage and frequency	I don’t know	Yes	50-69	Female	College
0	0	1	1	0	0	Yes	Primary Care Physician	Yes	Always explained	No particular limit, depends on dosage and frequency	It is an anti-inflammatory	Yes	It is not harmful	Yes	50-69	Male	Professional School
1	0	0	0	0	0	Yes	Primary Care Physician	Yes	Always explained	No particular limit, depends on dosage and frequency	It is an anti-inflammatory	Depends on dosage and frequency		Yes	50-69	Female	Graduate School
0	1	0	0	0	0	Yes	Other physicians	Yes	Always explained	No particular limit, depends on dosage and frequency	It is an anti-inflammatory	Yes	It is not harmful	Yes	50-69	Female	Graduate School
0	1	1	0	0	0	Yes	Other physicians	Yes	Always explained	I don’t know	I don’t know	Yes		Yes	70-89	Female	High School
0	0	0	0	1	0	Yes	Orthopedic surgeons	Yes	Always explained	I don’t know	It is an anti-inflammatory	Depends on dosage and frequency	It can injure cartilage in the joint	Yes	30-49	Female	College
1	0	0	0	1	0	Yes	Other physicians	Yes	Always explained	No particular limit, depends on dosage and frequency	It is an anti-inflammatory	Yes		Yes	70-89	Female	Graduate School
0	1	0	0	0	0	Yes	Orthopedic surgeons	Yes	Always explained	1 time	It is an anti-inflammatory	Yes	It is not harmful	Yes	50-69	Male	College
0	1	0	1	0	1	Yes	Orthopedic surgeons	Yes	Usually explained	No particular limit, depends on dosage and frequency	It is an anti-inflammatory	Yes	I don’t know	Yes	50-69	Female	High School
0	0	0	0	0	0	Yes	Media	No		I don’t know	It masks pain	I don’t know	I don’t know	I don’t know	70-89	Male	Graduate School
0	0	1	0	0	0	Yes	Orthopedic surgeons	Yes	Always explained	3 times	It masks pain	Yes	I don’t know	Yes	30-49	Male	College
0	0	0	0	0	0	Yes	Family or friends	No		I don’t know	It is an anti-inflammatory	I don’t know	I don’t know	Yes	18-29	Male	High School
0	1	1	0	0	0	Yes	Other physicians	Yes	Always explained	I don’t know	I don’t know	Yes		Yes	70-89	Female	High School
0	0	0	0	0	0	No		No		I don’t know	I don’t know	I don’t know	I don’t know	I don’t know	18-29	Male	High School
0	1	0	0	0	0	Yes	Family or friends	Yes	Always explained	1 time	It is an anti-inflammatory	Depends on dosage and frequency	I don’t know	Yes	18-29	Male	College
0	1	0	0	0	0	Yes	Family or friends	Yes	Always explained	I don’t know	It is an anti-inflammatory	Depends on dosage and frequency	I don’t know	Yes	50-69	Female	College
0	1	0	0	0	1	Yes	Other physicians	Yes	Explained only when the patient asks	3 times	I don’t know	I don’t know	I don’t know	Yes	50-69	Male	Vocational Training
0	0	0	0	0	0	Yes	Family or friends	No		I don’t know	It is an anti-inflammatory	I don’t know	I don’t know	Yes	30-49	Male	College
0	0	0	1	0	0	Yes	Family or friends	Yes	Usually explained	No particular limit, depends on dosage and frequency	It is an anti-inflammatory	Depends on dosage and frequency	I don’t know	Yes	70-89	Female	Graduate School
0	0	0	1	0	0	Yes	Family or friends	Yes	Usually explained	No particular limit, depends on dosage and frequency	It is an anti-inflammatory	Depends on dosage and frequency	I don’t know	Yes	70-89	Female	Graduate School
0	0	1	0	0	0	Yes	Other physicians	Yes	Usually explained	3 times	It is an anti-inflammatory	No	It can decrease bone density around the joint	No	18-29	Male	Graduate School
0	0	0	0	0	0	Yes	Family or friends	No		1 time	It numbs pain	Depends on dosage and frequency		Yes	70-89	Female	Graduate School
1	1	0	1	0	1	Yes	Primary Care Physician	Yes	Always explained	3 times	It is an anti-inflammatory	Yes		Yes	70-89	Female	High School
0	1	0	0	0	0	Yes	Orthopedic surgeons	Yes	Always explained	No particular limit, depends on dosage and frequency	It is an anti-inflammatory	Yes		Yes	50-69	Female	Graduate School
0	0	0	0	1	0	Yes	Orthopedic surgeons	Yes	Always explained	No particular limit, depends on dosage and frequency	It is an anti-inflammatory	Depends on dosage and frequency	I don’t know	Yes	50-69	Male	College
0	1	1	1	0	1	Yes	Orthopedic surgeons	Yes	Always explained	No particular limit, depends on dosage and frequency	It is an anti-inflammatory	Yes		Yes	50-69	Male	College
0	0	0	0	0	0	Yes	Media	No		I don’t know	I don’t know	I don’t know	I don’t know	I don’t know	50-69	Female	Graduate School
0	0	0	0	0	1	Yes	Other physicians	Yes	Usually explained	No particular limit, depends on dosage and frequency	It is an anti-inflammatory	Yes	It is not harmful	Yes	50-69	Male	Professional School
0	1	0	0	1	1	Yes	Family or friends	Yes	Always explained	No particular limit, depends on dosage and frequency	It is an anti-inflammatory	Yes	It can injure cartilage in the joint	Yes	30-49	Female	Vocational Training
0	0	0	0	0	0	Yes	Family or friends	No		I don’t know	It is an anti-inflammatory	I don’t know	I don’t know	Yes	50-69	Female	Graduate School
0	0	0	0	0	0	Yes	Family or friends	No		2 times	It is an anti-inflammatory	Yes	I don’t know	Yes	50-69	Female	Graduate School
0	1	1	0	0	1	Yes	Orthopedic surgeons	Yes	Always explained	No particular limit, depends on dosage and frequency	It is an anti-inflammatory	Yes		Yes	70-89	Male	College
0	1	0	0	0	0	Yes	Orthopedic surgeons	Yes	Always explained	No particular limit, depends on dosage and frequency	It is an anti-inflammatory	Yes	It is not harmful	Yes	30-49	Male	College
0	0	0	0	0	1	Yes	Orthopedic surgeons	Yes	Always explained	No particular limit, depends on dosage and frequency	It is an anti-inflammatory	Yes	I don’t know	Yes	70-89	Male	High School
0	1	0	0	0	0	Yes	Orthopedic surgeons	Yes	Always explained	I don’t know	It numbs pain	Yes	It is not harmful	Yes	50-69	Female	College
0	1	0	0	0	0	Yes	Other physicians	Yes	Usually explained	No particular limit, depends on dosage and frequency	It is an anti-inflammatory	Depends on dosage and frequency	It can injure ligaments around the joint	No	50-69	Female	Graduate School
0	0	0	0	0	0	Yes	Media	No		No particular limit, depends on dosage and frequency	It numbs pain	Depends on dosage and frequency	I don’t know	Yes	30-49	Male	Vocational Training
0	0	0	0	0	0	Yes	Other physicians	Yes	Always explained	No particular limit, depends on dosage and frequency	I don’t know	Yes	It is not harmful	Yes	30-49	Female	Graduate School
0	0	0	0	0	0	Yes	Family or friends	No		I don’t know	It numbs pain	I don’t know	I don’t know	I don’t know	30-49	Male	Vocational Training
0	0	0	0	0	0	No		No		I don’t know	It is an anti-inflammatory	Depends on dosage and frequency	I don’t know	Yes	18-29	Female	College
0	1	0	0	0	1	Yes	Family or friends	Yes	Usually explained	I don’t know	It is an anti-inflammatory	I don’t know	I don’t know	Yes	70-89	Female	High School
0	0	0	0	0	0	Yes	Family or friends	No		I don’t know	I don’t know	Yes	I don’t know	Yes	30-49	Male	High School
0	0	0	0	0	0	Yes	Media	No		No particular limit, depends on dosage and frequency	It is an anti-inflammatory	Yes	It is not harmful	Yes	18-29	Female	College
0	1	0	0	0	1	Yes	Family or friends	Yes	Always explained	I don’t know	It is an anti-inflammatory	Yes		Yes	50-69	Female	Graduate School
0	1	0	0	0	0	Yes	Media	Yes	Always explained	No particular limit, depends on dosage and frequency	It numbs pain	Yes	I don’t know	Yes	50-69	Female	Graduate School
0	0	1	0	0	0	Yes	Family or friends	Yes	Always explained	No particular limit, depends on dosage and frequency	It is an anti-inflammatory	Depends on dosage and frequency	I don’t know	Yes	50-69	Male	College
0	0	1	0	0	0	Yes	Family or friends	Yes	Always explained	No particular limit, depends on dosage and frequency	It is an anti-inflammatory	Depends on dosage and frequency	I don’t know	Yes	50-69	Male	College
0	1	1	0	0	0	Yes	Primary Care Physician	Yes	Always explained	I don’t know	It is an anti-inflammatory	Yes		Yes	70-89	Female	College
0	0	0	1	0	0	Yes	Primary Care Physician	Yes	Always explained	3 times	It numbs pain	Yes		Yes	50-69	Female	Vocational Training
0	0	0	0	0	0	Yes	Media	No		I don’t know	I don’t know	Yes	It is not harmful	Yes	30-49	Male	Graduate School
0	0	0	0	1	0	Yes	Other physicians	Yes	Always explained	No particular limit, depends on dosage and frequency	It numbs pain	Yes		Yes	70-89	Female	High School
0	0	1	1	0	0	Yes	Primary Care Physician	Yes	Usually explained	No particular limit, depends on dosage and frequency	It is an anti-inflammatory	Depends on dosage and frequency	It can decrease bone density around the joint	I don’t know	50-69	Female	College
0	0	1	1	0	0	Yes	Orthopedic surgeons	Yes	Always explained	No particular limit, depends on dosage and frequency	It is an anti-inflammatory	Yes	It can injure cartilage in the joint	Yes	50-69	Male	Graduate School
0	0	0	0	0	0	Yes	Primary Care Physician	No		I don’t know	It is an anti-inflammatory	Yes	It is not harmful	Yes	70-89	Female	College
1	0	0	0	0	0	Yes	Orthopedic surgeons	Yes	Usually explained	1 time	It is an anti-inflammatory	Yes	I don’t know	Yes	18-29	Female	College
0	0	0	1	0	1	Yes	Orthopedic surgeons	Yes	Always explained	No particular limit, depends on dosage and frequency	It is an anti-inflammatory	Yes		Yes	70-89	Male	Professional School
0	0	0	0	0	1	No		Yes	Usually explained	I don’t know	It is an anti-inflammatory	Depends on dosage and frequency		I don’t know	70-89	Female	Graduate School
0	0	0	1	0	0	Yes	Orthopedic surgeons	Yes	Always explained	No particular limit, depends on dosage and frequency	It is an anti-inflammatory	Yes	It is not harmful	Yes	18-29	Female	Vocational Training
0	1	0	0	0	0	Yes	Orthopedic surgeons	Yes	Always explained	No particular limit, depends on dosage and frequency	It is an anti-inflammatory	Depends on dosage and frequency		Yes	50-69	Male	College
0	0	1	1	0	0	Yes	Primary Care Physician	Yes	Always explained	No particular limit, depends on dosage and frequency	It numbs pain	Yes	It can injure cartilage in the joint	Yes	50-69	Male	High School
0	1	0	0	0	0	Yes	Family or friends	Yes	Always explained	I don’t know	It is an anti-inflammatory	Yes		Yes	70-89	Male	College
0	1	1	0	1	0	Yes	Orthopedic surgeons	Yes	Explained only when the patient asks	No particular limit, depends on dosage and frequency	It is an anti-inflammatory	Depends on dosage and frequency	It can injure ligaments around the joint	Yes	50-69	Male	College
0	0	0	0	0	1	Yes	Orthopedic surgeons	Yes	Always explained	No particular limit, depends on dosage and frequency	It is an anti-inflammatory	Depends on dosage and frequency	It can injure ligaments around the joint	Yes	50-69	Male	College
1	0	0	1	0	1	Yes	Orthopedic surgeons	Yes	Always explained	3 times	It is an anti-inflammatory	Depends on dosage and frequency	It can injure ligaments around the joint	Yes	70-89	Female	Graduate School
0	1	1	0	1	0	Yes	Orthopedic surgeons	Yes	Always explained	No particular limit, depends on dosage and frequency	It is an anti-inflammatory	Yes	It is not harmful	Yes	50-69	Female	High School
0	0	0	1	0	0	Yes	Other physicians	Yes	Always explained	3 times	It numbs pain	Yes	It can decrease bone density around the joint	Yes	70-89	Female	Professional School
0	1	1	1	1	0	Yes	Other physicians	Yes	Always explained	No particular limit, depends on dosage and frequency	It is an anti-inflammatory	Depends on dosage and frequency	I don’t know	Yes	30-49	Male	College
0	0	0	1	1	0	Yes	Other physicians	Yes	Usually explained	1 time	It is an anti-inflammatory	Depends on dosage and frequency	It can decrease bone density around the joint		50-69	Female	Professional School
0	0	0	1	0	0	Yes	Family or friends	Yes	Always explained	2 times	It numbs pain	Depends on dosage and frequency	It can injure cartilage in the joint	Yes	30-49	Female	College
0	1	1	0	0	0	Yes	Orthopedic surgeons	Yes	Usually explained	No particular limit, depends on dosage and frequency	It is an anti-inflammatory	Depends on dosage and frequency	It can decrease bone density around the joint	Yes	50-69	Female	Graduate School
0	0	0	0	0	0	Yes	Primary Care Physician	No		3 times	It is an anti-inflammatory	Yes		Yes	70-89	Male	High School
0	1	0	0	0	0	Yes	Family or friends	Yes	Always explained	2 times	It numbs pain	Yes	It is not harmful	Yes	50-69	Male	College
0	0	1	0	0	0	Yes	Primary Care Physician	Yes	Always explained	No particular limit, depends on dosage and frequency	I don’t know	Depends on dosage and frequency		Yes	50-69	Male	Graduate School
0	1	0	0	0	0	Yes	Orthopedic surgeons	Yes	Always explained	No particular limit, depends on dosage and frequency	It is an anti-inflammatory	Yes	It is not harmful	Yes	50-69	Female	College
0	1	0	0	0	1	Yes	Primary Care Physician	Yes	Always explained	3 times	It is an anti-inflammatory	Yes	I don’t know	Yes	70-89	Female	Graduate School
0	1	1	0	0	0	Yes	Primary Care Physician	Yes	Always explained	I don’t know	I don’t know	Yes		Yes	50-69	Male	College
0	0	0	0	0	0	Yes	Other physicians	Yes	Always explained	1 time	It is an anti-inflammatory	Depends on dosage and frequency	It is not harmful	Yes	50-69	Female	Graduate School
1	0	0	0	0	0	Yes	Family or friends	Yes	Explained only when the patient asks	3 times	It is an anti-inflammatory	Depends on dosage and frequency	It can injure cartilage in the joint	Yes	18-29	Female	College
0	0	0	0	0	0	Yes	Media	No		I don’t know	It numbs pain	Depends on dosage and frequency	It is not harmful	Yes	50-69	Female	High School
0	1	0	0	0	0	Yes	Orthopedic surgeons	Yes	Always explained	1 time	It is an anti-inflammatory	I don’t know	I don’t know	Yes	70-89	Female	High School
0	1	0	0	0	0	Yes	Family or friends	Yes	Always explained	I don’t know	I don’t know	Yes		Yes	50-69	Male	College
0	1	1	0	0	0	Yes	Family or friends	Yes	Usually explained	No particular limit, depends on dosage and frequency	I don’t know	Yes		Yes	70-89	Female	College
0	1	0	0	0	0	Yes	Other physicians	Yes	Always explained	1 time	It numbs pain	Depends on dosage and frequency	I don’t know	Yes	30-49	Male	Graduate School
0	0	1	0	0	0	Yes	Orthopedic surgeons	Yes	Usually explained	I don’t know	It is an anti-inflammatory	Depends on dosage and frequency	I don’t know	Yes	50-69	Male	College
0	0	0	1	0	0	Yes	Family or friends	Yes	Not explained	No particular limit, depends on dosage and frequency	It is an anti-inflammatory	Depends on dosage and frequency	It can decrease bone density around the joint	Yes	30-49	Female	College
1	0	0	0	0	0	Yes	Orthopedic surgeons	Yes	Always explained	I don’t know	It numbs pain	Yes	It is not harmful	Yes	30-49	Female	College
0	0	0	0	0	1	Yes	Orthopedic surgeons	Yes	Always explained	1 time	It is an anti-inflammatory	Yes	It is not harmful	Yes	70-89	Male	College
0	0	0	0	1	0	Yes	Family or friends	Yes	Explained only when the patient asks	2 times	It masks pain	Depends on dosage and frequency	It can decrease bone density around the joint	I don’t know	30-49	Female	Graduate School
0	1	0	0	1	0	Yes	Family or friends	Yes	Usually explained	3 times	It is an anti-inflammatory	Yes	I don’t know	Yes	50-69	Female	College
0	1	0	0	0	0	Yes	Orthopedic surgeons	Yes	Usually explained	No particular limit, depends on dosage and frequency	It is an anti-inflammatory	Yes	It is not harmful	Yes	50-69	Female	College
0	0	1	0	0	0	Yes	Orthopedic surgeons	Yes	Usually explained	I don’t know	It numbs pain	Yes		Yes	50-69	Male	High School
0	1	0	0	0	0	Yes	Family or friends	Yes	Always explained	No particular limit, depends on dosage and frequency	It is an anti-inflammatory	Yes	It is not harmful	Yes	50-69		College
0	1	0	0	0	0	Yes	Orthopedic surgeons	Yes	Always explained	No particular limit, depends on dosage and frequency	It is an anti-inflammatory	Depends on dosage and frequency	I don’t know	Yes	50-69	Male	Graduate School
0	1	1	0	0	0	Yes	Family or friends	Yes	Always explained	No particular limit, depends on dosage and frequency	It is an anti-inflammatory	Depends on dosage and frequency		Yes	70-89	Male	Graduate School
0	0	0	1	0	0	Yes	Orthopedic surgeons	Yes	Always explained	No particular limit, depends on dosage and frequency	It is an anti-inflammatory	Depends on dosage and frequency	I don’t know	Yes	30-49	Male	High School
0	0	0	0	0	1	Yes	Other physicians	Yes	Always explained	I don’t know	It is an anti-inflammatory	Yes		Yes	50-69	Female	College
0	1	0	0	0	0	Yes	Family or friends	Yes	Always explained	No particular limit, depends on dosage and frequency	It numbs pain	Depends on dosage and frequency		Yes	50-69	Female	College
0	0	0	0	0	0	Yes	Family or friends	No		I don’t know	It is an anti-inflammatory	Yes		Yes	30-49	Female	College
0	0	0	0	1	0	Yes	Other physicians	Yes	Usually explained	2 times	It is an anti-inflammatory	Depends on dosage and frequency		I don’t know	50-69	Female	College
1	0	0	0	0	0	Yes	Other physicians	Yes	Not explained	I don’t know	It is an anti-inflammatory	I don’t know		No	70-89	Male	College
0	0	0	0	0	0	Yes	Family or friends	No		I don’t know	It is an anti-inflammatory	Depends on dosage and frequency	I don’t know	Yes	30-49	Female	Graduate School
0	1	1	0	1	0	Yes	Primary Care Physician	Yes	Usually explained	No particular limit, depends on dosage and frequency	It masks pain	Yes		Yes	50-69	Male	High School
0	1	1	1	0	0	Yes	Orthopedic surgeons	Yes	Always explained	3 times	It numbs pain	Depends on dosage and frequency	It can decrease bone density around the joint	Yes	50-69	Female	Graduate School
0	0	0	0	0	0	Yes	Family or friends	No		I don’t know	I don’t know	I don’t know	I don’t know	Yes	70-89	Female	Graduate School
0	0	0	0	0	0	Yes	Media	No		3 times	It masks pain	Depends on dosage and frequency	I don’t know	Yes	30-49	Male	College
0	0	1	0	0	1	Yes	Orthopedic surgeons	Yes	Always explained	3 times	It is an anti-inflammatory	Depends on dosage and frequency	I don’t know	Yes	70-89	Female	High School
0	0	0	0	0	0	Yes	Family or friends	No		3 times	It is an anti-inflammatory	Yes	I don’t know	Yes	30-49	Female	Graduate School
0	0	0	0	0	1	Yes	Primary Care Physician	Yes	Always explained	No particular limit, depends on dosage and frequency	It is an anti-inflammatory	Yes		Yes	70-89	Male	College
0	1	0	0	0	0	Yes	Orthopedic surgeons	Yes	Always explained	2 times	It is an anti-inflammatory	Yes	It is not harmful	Yes	50-69	Female	College
0	1	0	0	1	0	Yes	Orthopedic surgeons	Yes	Usually explained	No particular limit, depends on dosage and frequency	It numbs pain	Depends on dosage and frequency	It can decrease bone density around the joint	I don’t know	50-69	Female	College
0	0	1	0	0	0	Yes	Family or friends	Yes	Usually explained	1 time	It is an anti-inflammatory	Depends on dosage and frequency		I don’t know	50-69	Male	High School
0	1	0	0	1	0	Yes	Family or friends	Yes	Always explained	3 times	It is an anti-inflammatory	Depends on dosage and frequency	It can injure cartilage in the joint	I don’t know	30-49	Female	College
0	0	0	0	0	0	No		No		I don’t know	It is an anti-inflammatory	Depends on dosage and frequency		Yes	50-69	Female	High School
0	1	0	0	0	0	Yes	Family or friends	Yes	Usually explained	3 times	It is an anti-inflammatory	Depends on dosage and frequency	I don’t know	Yes	30-49	Other	College
0	0	0	1	0	0	Yes	Other physicians	Yes	Usually explained	I don’t know	It is an anti-inflammatory	Yes	It is not harmful	Yes	30-49	Female	High School
0	1	0	0	0	0	Yes	Other physicians	Yes	Usually explained	1 time	It is an anti-inflammatory	Yes	It is not harmful	Yes	30-49		Graduate School
0	1	1	0	0	0	Yes	Family or friends	Yes	Explained only when the patient asks	No particular limit, depends on dosage and frequency	It is an anti-inflammatory	Depends on dosage and frequency	It can decrease bone density around the joint	Yes	30-49	Female	Graduate School
1	0	0	0	0	0	Yes	Family or friends	Yes	Always explained	3 times	It is an anti-inflammatory	Yes	It is not harmful	Yes	30-49	Male	College
0	0	0	1	0	0	Yes	Family or friends	Yes	Always explained	No particular limit, depends on dosage and frequency	It numbs pain	Yes	It is not harmful	Yes	70-89	Male	Professional School
0	0	0	1	0	0	Yes	Other physicians	Yes	Explained only when the patient asks	I don’t know	It is an anti-inflammatory	I don’t know	I don’t know	Yes	30-49	Male	College
0	0	1	0	0	0	Yes	Family or friends	Yes	Always explained	3 times	It is an anti-inflammatory	Depends on dosage and frequency	It can injure ligaments around the joint	Yes	70-89	Male	Professional School
0	0	0	1	0	0	Yes	Family or friends	Yes	Always explained	No particular limit, depends on dosage and frequency	It is an anti-inflammatory	Yes	It is not harmful	Yes	30-49	Female	Graduate School
0	1	1	0	0	0	Yes	Orthopedic surgeons	Yes	Always explained	I don’t know	It is an anti-inflammatory	Depends on dosage and frequency		Yes	70-89	Female	College
0	1	0	0	0	0	Yes	Family or friends	Yes	Usually explained	No particular limit, depends on dosage and frequency	It is an anti-inflammatory	Yes	It is not harmful	Yes	50-69	Female	Graduate School
0	1	0	1	0	0	Yes	Family or friends	Yes	Usually explained	1 time	It is an anti-inflammatory	Depends on dosage and frequency	It can decrease bone density around the joint	Yes	50-69	Male	College
0	1	1	0	0	0	Yes	Orthopedic surgeons	Yes	Always explained	I don’t know	It is an anti-inflammatory	Depends on dosage and frequency		Yes	70-89	Female	College
0	1	0	0	0	0	Yes	Primary Care Physician	Yes	Always explained	No particular limit, depends on dosage and frequency	It masks pain	I don’t know	I don’t know	Yes	50-69	Female	College
1	0	0	0	0	0	Yes	Other physicians	Yes	Not explained	I don’t know	It is an anti-inflammatory	I don’t know		No	70-89	Male	College
0	0	0	0	0	0	Yes	Other physicians	Yes	Explained only when the patient asks	1 time	It is an anti-inflammatory	No	It can injure ligaments around the joint	No	70-89	Male	College
0	0	1	0	0	0	Yes	Primary Care Physician	Yes	Always explained	No particular limit, depends on dosage and frequency	It is an anti-inflammatory	Depends on dosage and frequency	It can decrease bone density around the joint	Yes	50-69	Female	College
0	0	0	0	0	0	Yes	Other physicians	Yes	Explained only when the patient asks	1 time	It is an anti-inflammatory	No	It can injure ligaments around the joint	No	70-89	Male	College
0	1	0	0	0	0	Yes	Family or friends	Yes	Usually explained	No particular limit, depends on dosage and frequency	It masks pain	Yes	It is not harmful	Yes	50-69	Male	Graduate School
1	0	0	0	0	0	Yes	Other physicians	Yes	Not explained	I don’t know	It is an anti-inflammatory	I don’t know		No	70-89	Male	College
0	1	1	0	0	0	Yes	Orthopedic surgeons	Yes	Not explained	No particular limit, depends on dosage and frequency	I don’t know	Yes		Yes	50-69	Female	Graduate School
0	1	0	1	1	1	Yes	Orthopedic surgeons	Yes	Always explained	No particular limit, depends on dosage and frequency	It is an anti-inflammatory	Yes	It can injure ligaments around the joint	Yes	50-69	Female	College
0	1	0	0	0	0	Yes	Orthopedic surgeons	Yes	Explained only when the patient asks	I don’t know	It is an anti-inflammatory	Depends on dosage and frequency	It can injure cartilage in the joint	I don’t know	50-69	Female	Graduate School
0	1	0	0	0	0	Yes	Other physicians	Yes	Always explained	No particular limit, depends on dosage and frequency	It is an anti-inflammatory	Depends on dosage and frequency		Yes	70-89	Female	Professional School
0	1	0	0	0	0	Yes	Family or friends	Yes	Always explained	No particular limit, depends on dosage and frequency	It masks pain	Yes	I don’t know	Yes	50-69	Female	College
1	0	0	1	0	0	Yes	Orthopedic surgeons	Yes	Always explained	3 times	It masks pain	No	It can injure cartilage in the joint	Yes	30-49	Male	Graduate School
0	1	0	0	0	0	Yes	Family or friends	Yes	Always explained	No particular limit, depends on dosage and frequency	It masks pain	Yes	It is not harmful	Yes	50-69	Male	College
0	0	1	0	0	0	Yes	Orthopedic surgeons	Yes	Always explained	3 times	It is an anti-inflammatory	Yes	I don’t know	Yes	30-49	Female	Graduate School
0	0	1	0	0	0	Yes	Family or friends	Yes	Usually explained	3 times	It is an anti-inflammatory	Depends on dosage and frequency	It can injure cartilage in the joint	Yes	18-29	Male	College
0	1	1	0	0	0	Yes	Orthopedic surgeons	Yes	Always explained	3 times	I don’t know	Yes	I don’t know	Yes	70-89	Female	High School
0	1	0	1	0	1	Yes	Family or friends	Yes	Always explained	No particular limit, depends on dosage and frequency	It is an anti-inflammatory	Depends on dosage and frequency	It can decrease bone density around the joint	Yes	50-69	Female	Graduate School
0	1	1	0	0	0	Yes	Orthopedic surgeons	Yes	Always explained	3 times	I don’t know	Yes	I don’t know	Yes	70-89	Female	High School
1	0	1	1	0	0	Yes	Other physicians	Yes	Always explained	3 times	It is an anti-inflammatory	Depends on dosage and frequency	It can decrease bone density around the joint	Yes	50-69	Female	Vocational Training
0	1	0	0	0	0	Yes	Family or friends	Yes	Not explained	No particular limit, depends on dosage and frequency	It numbs pain	I don’t know	I don’t know	Yes	70-89	Female	Graduate School
1	1	0	0	0	0	Yes	Other physicians	Yes	Usually explained	No particular limit, depends on dosage and frequency	It is an anti-inflammatory	Depends on dosage and frequency		Yes	70-89	Female	Graduate School
0	0	0	1	0	1	Yes	Primary Care Physician	Yes	Usually explained	No particular limit, depends on dosage and frequency	It is an anti-inflammatory	Depends on dosage and frequency	I don’t know	Yes	30-49	Female	College
0	1	0	0	0	0	Yes	Orthopedic surgeons	Yes	Always explained	2 times	It is an anti-inflammatory	Yes		Yes	50-69	Male	College
0	1	0	0	0	1	Yes	Family or friends	Yes	Usually explained	I don’t know	It is an anti-inflammatory	Yes	I don’t know	Yes	50-69	Female	Graduate School
0	0	0	0	0	0	Yes	Family or friends	No		I don’t know	It is an anti-inflammatory	Yes	It is not harmful	Yes	30-49	Male	Graduate School
0	1	0	0	0	0	Yes	Orthopedic surgeons	Yes	Usually explained	I don’t know	It is an anti-inflammatory	Depends on dosage and frequency	It can injure cartilage in the joint	Yes	30-49	Female	College
0	0	0	0	0	0	Yes	Media	No		No particular limit, depends on dosage and frequency	It masks pain	I don’t know	I don’t know	I don’t know	70-89	Male	College
0	0	0	0	0	0	Yes	Family or friends	No		No particular limit, depends on dosage and frequency	It is an anti-inflammatory	Yes	It is not harmful	Yes	30-49	Male	High School
0	0	0	0	0	0	Yes	Family or friends	No		I don’t know	I don’t know	I don’t know		I don’t know	50-69	Male	College
0	1	1	1	0	0	Yes	Family or friends	Yes	Usually explained	No particular limit, depends on dosage and frequency	It is an anti-inflammatory	Depends on dosage and frequency		Yes	50-69	Female	Graduate School
0	1	1	1	0	0	Yes	Other physicians	Yes	Always explained	No particular limit, depends on dosage and frequency	It is an anti-inflammatory	Depends on dosage and frequency	It can injure cartilage in the joint	Yes	50-69	Female	College
0	0	0	1	0	0	Yes	Orthopedic surgeons	Yes	Always explained	3 times	It is an anti-inflammatory	Yes	It is not harmful	Yes	30-49	Female	Graduate School
0	0	0	0	0	0	Yes	Family or friends	No		2 times	It is an anti-inflammatory	I don’t know	I don’t know	Yes	50-69	Male	High School
0	0	0	0	0	0	Yes	Family or friends	Yes	Always explained	I don’t know	It masks pain	Yes		Yes	70-89	Male	Vocational Training
0	1	0	0	0	0	Yes	Orthopedic surgeons	Yes	Always explained	No particular limit, depends on dosage and frequency	It is an anti-inflammatory	Yes		Yes	50-69	Female	High School
0	0	0	0	0	0	No		No		No particular limit, depends on dosage and frequency	It numbs pain	Depends on dosage and frequency	It is not harmful	Yes	30-49	Male	Graduate School
0	0	0	0	0	0	Yes	Media	No		I don’t know	I don’t know	I don’t know	I don’t know	I don’t know	30-49	Male	Graduate School
0	0	1	0	0	0	Yes	Primary Care Physician	Yes	Always explained	2 times	It is an anti-inflammatory	Yes	It is not harmful	Yes	50-69	Male	College
0	1	0	0	0	0	Yes	Orthopedic surgeons	Yes	Always explained	3 times	It is an anti-inflammatory	Depends on dosage and frequency	It can decrease bone density around the joint	Yes	50-69	Female	College
0	0	0	0	0	0	Yes	Primary Care Physician	No		No particular limit, depends on dosage and frequency	It is an anti-inflammatory	Depends on dosage and frequency	It can decrease bone density around the joint	I don’t know	30-49	Male	College
0	0	0	0	0	0	Yes	Media	No		I don’t know	It is an anti-inflammatory	Depends on dosage and frequency	I don’t know	Yes	30-49	Female	Graduate School
0	0	0	0	0	0	Yes	Other physicians	Yes		I don’t know	It is an anti-inflammatory	Depends on dosage and frequency	I don’t know	I don’t know	30-49	Female	Graduate School
0	0	0	0	0	0	Yes	Family or friends	No		I don’t know	It is an anti-inflammatory	Depends on dosage and frequency	I don’t know	Yes	30-49	Female	College
0	0	0	0	0	0	Yes	Family or friends	No		2 times	It numbs pain	Yes	It is not harmful	Yes	50-69	Female	College
0	0	0	0	0	0	Yes	Family or friends	No		No particular limit, depends on dosage and frequency	It numbs pain	Depends on dosage and frequency	I don’t know	Yes	50-69	Female	Graduate School
0	0	1	0	0	0	Yes	Orthopedic surgeons	Yes	Always explained	No particular limit, depends on dosage and frequency	I don’t know	Yes		Yes	50-69	Female	College
0	0	1	0	0	0	Yes	Primary Care Physician	Yes	Always explained	No particular limit, depends on dosage and frequency	I don’t know	Yes	It is not harmful	Yes	50-69	Male	College
0	0	0	0	0	0	Yes	Family or friends	No		I don’t know	It is an anti-inflammatory	Yes	I don’t know	I don’t know	30-49	Female	Graduate School
0	0	0	0	0	0	Yes	Family or friends	No		I don’t know	It is an anti-inflammatory	Yes	It is not harmful	Yes	50-69	Male	Graduate School
0	1	0	0	0	0	Yes	Media	Yes	Always explained	No particular limit, depends on dosage and frequency	It is an anti-inflammatory	Yes	It is not harmful	Yes	70-89	Female	College
0	1	1	1	0	0	Yes	Primary Care Physician	Yes	Not explained	No particular limit, depends on dosage and frequency	It is an anti-inflammatory	Yes		Yes	70-89	Male	College
0	0	0	0	0	0	Yes	Other physicians	Yes	Always explained	I don’t know	It is an anti-inflammatory	Yes	I don’t know	Yes	70-89	Female	College
0	0	1	0	0	0	Yes	Orthopedic surgeons	Yes	Explained only when the patient asks	2 times	It is an anti-inflammatory	I don’t know	I don’t know	I don’t know	30-49	Female	Graduate School
1	0	0	0	0	0	Yes	Primary Care Physician	Yes	Always explained	No particular limit, depends on dosage and frequency	It is an anti-inflammatory	Yes		Yes	70-89	Male	College
0	0	0	0	0	0	Yes	Family or friends	No		I don’t know	I don’t know	I don’t know	I don’t know	Yes	30-49	Female	Graduate School
0	0	0	0	0	0	Yes	Family or friends	No		No particular limit, depends on dosage and frequency	I don’t know	I don’t know	I don’t know	Yes	30-49	Female	College
0	0	0	0	0	0	Yes	Family or friends	No		I don’t know	It numbs pain	I don’t know		I don’t know	30-49	Female	Graduate School
0	0	0	0	0	0	Yes	Other physicians	No		No particular limit, depends on dosage and frequency	It is an anti-inflammatory	Yes	It is not harmful	Yes	30-49	Male	College
0	0	0	0	0	0	Yes	Family or friends	No		I don’t know	I don’t know	I don’t know	I don’t know	I don’t know	50-69	Male	College
0	0	0	1	0	0	Yes	Other physicians	Yes	Always explained	3 times	It masks pain	Depends on dosage and frequency	I don’t know	Yes	70-89	Female	Graduate School
0	0	1	0	0	0	Yes	Family or friends	Yes	Always explained	3 times	It is an anti-inflammatory	Yes	It is not harmful	Yes	70-89	Male	Graduate School
0	0	0	0	0	0	Yes	Family or friends	No		No particular limit, depends on dosage and frequency	It numbs pain	Yes	It is not harmful	Yes	50-69	Female	College
0	1	0	1	0	0	Yes	Family or friends	Yes	Explained only when the patient asks	No particular limit, depends on dosage and frequency	It is an anti-inflammatory	Depends on dosage and frequency	It can decrease bone density around the joint	Yes	30-49	Female	College
0	0	0	0	0	1	Yes	Primary Care Physician	Yes	Always explained	2 times	It is an anti-inflammatory	Yes		Yes	50-69	Female	College
1	1	1	1	1	1	Yes	Family or friends	Yes	Always explained	I don’t know	It is an anti-inflammatory	Yes		Yes	70-89	Female	Professional School
0	0	0	0	0	0	Yes	Family or friends	No		No particular limit, depends on dosage and frequency	It is an anti-inflammatory	Depends on dosage and frequency	I don’t know	Yes	30-49	Female	Graduate School
0	0	0	0	0	0	No		No		I don’t know	I don’t know	I don’t know	I don’t know	Yes	30-49	Female	High School
0	0	0	0	0	0	Yes	Family or friends	No		I don’t know	It numbs pain	Yes	It is not harmful	I don’t know	18-29	Female	College
1	0	0	0	0	0	Yes	Other physicians	Yes	Not explained	I don’t know	It is an anti-inflammatory	I don’t know		No	70-89	Male	College
0	0	0	0	0	0	Yes	Other physicians	No		I don’t know	It is an anti-inflammatory	Yes	It is not harmful	Yes	50-69	Female	Graduate School
0	0	0	0	0	0	Yes	Media	No		No particular limit, depends on dosage and frequency	It is an anti-inflammatory	I don’t know	I don’t know	I don’t know	50-69	Male	Graduate School
0	0	0	0	0	1	Yes	Other physicians	Yes	Always explained	1 time	It is an anti-inflammatory	I don’t know	I don’t know	Yes	70-89	Female	Graduate School
0	0	0	0	0	0	Yes	Family or friends	No		I don’t know	It is an anti-inflammatory	Depends on dosage and frequency	It can decrease bone density around the joint	I don’t know	30-49	Female	Professional School
0	1	0	0	0	0	Yes	Family or friends	Yes	Always explained	2 times	It is an anti-inflammatory	Depends on dosage and frequency	I don’t know	Yes	70-89	Female	College
0	0	0	0	0	1	Yes	Other physicians	Yes	Always explained	1 time	It is an anti-inflammatory	Yes		Yes	70-89	Female	Graduate School
0	0	0	0	0	1	Yes	Family or friends	Yes	Always explained	2 times	It numbs pain	Yes	I don’t know	Yes	50-69	Female	College
0	1	1	1	0	0	Yes	Orthopedic surgeons	Yes	Usually explained	I don’t know	It is an anti-inflammatory	Yes		Yes	70-89	Female	Graduate School
0	1	0	0	0	0	Yes	Orthopedic surgeons	Yes	Not explained	3 times	It is an anti-inflammatory	Depends on dosage and frequency	It can decrease bone density around the joint	Yes	70-89	Female	High School
0	0	0	0	0	0	Yes	Family or friends	No		I don’t know	I don’t know	I don’t know	I don’t know	Yes	50-69	Male	Graduate School
0	0	0	0	0	0	Yes	Family or friends	No		No particular limit, depends on dosage and frequency	It is an anti-inflammatory	Depends on dosage and frequency	It can decrease bone density around the joint	Yes	30-49	Male	Vocational Training
0	0	0	0	0	0	Yes	Media	No		3 times	It is an anti-inflammatory	Depends on dosage and frequency	It can injure cartilage in the joint	Yes	30-49	Male	College
0	0	0	0	0	0	No		No		I don’t know	It is an anti-inflammatory	Depends on dosage and frequency	I don’t know	Yes	30-49	Female	College
0	0	0	0	0	0	Yes	Family or friends	No		3 times	It is an anti-inflammatory	Yes	I don’t know	Yes	50-69	Female	College
0	0	0	0	0	0	Yes	Family or friends	No		I don’t know	It is an anti-inflammatory	Depends on dosage and frequency	I don’t know	I don’t know	50-69	Male	Professional School
1	1	1	0	0	0	Yes	Orthopedic surgeons	Yes	Always explained	3 times	It is an anti-inflammatory	Depends on dosage and frequency		Yes	50-69	Female	Graduate School
1	0	0	0	0	0	Yes	Family or friends	Yes	Not explained	1 time	It is an anti-inflammatory	Yes	It is not harmful	Yes	50-69	Female	Graduate School
0	1	1	0	0	0	Yes	Other physicians	Yes	Always explained	No particular limit, depends on dosage and frequency	It is an anti-inflammatory	Yes	It is not harmful	Yes	50-69	Female	Vocational Training
0	0	0	1	0	0	Yes	Family or friends	Yes	Always explained	3 times	It is an anti-inflammatory	Depends on dosage and frequency	It can injure cartilage in the joint	Yes	30-49	Male	Professional School
1	1	1	1	0	1	Yes	Orthopedic surgeons	Yes	Always explained	No particular limit, depends on dosage and frequency	It is an anti-inflammatory	Depends on dosage and frequency	It is not harmful	Yes	50-69	Female	College
0	0	0	0	0	0	Yes	Family or friends	No		3 times	It masks pain	No	It can injure cartilage in the joint	No	50-69	Female	College
0	0	0	0	0	0	No		No		I don’t know	It is an anti-inflammatory	I don’t know	I don’t know	I don’t know	18-29	Male	College
0	1	0	0	0	0	No		Yes	Always explained	I don’t know	It is an anti-inflammatory	Yes		Yes	50-69	Female	College
0	0	0	0	0	0	Yes	Family or friends	No		I don’t know	It is an anti-inflammatory	Yes		Yes	50-69	Female	College
0	0	1	0	0	0	Yes	Family or friends	Yes	Always explained	No particular limit, depends on dosage and frequency	It is an anti-inflammatory	I don’t know	I don’t know	Yes	50-69	Female	High School
0	1	0	0	0	0	Yes	Other physicians	Yes	Always explained	2 times	It is an anti-inflammatory	Depends on dosage and frequency	It can decrease bone density around the joint	Yes	50-69	Female	Professional School
0	0	0	1	0	0	Yes	Family or friends	Yes	Always explained	3 times	It is an anti-inflammatory	Yes		Yes	30-49	Female	Vocational Training
0	0	0	0	0	0	Yes	Family or friends	No		3 times	It masks pain	No	It can injure cartilage in the joint	No	50-69	Female	College
0	0	1	0	0	0	Yes	Orthopedic surgeons	Yes	Usually explained	3 times	It is an anti-inflammatory	Depends on dosage and frequency	It can decrease bone density around the joint	Yes	50-69	Female	Graduate School
0	0	0	0	0	1	Yes	Family or friends	Yes	Explained only when the patient asks	1 time	It is an anti-inflammatory	No		I don’t know	50-69	Male	Graduate School
0	0	1	0	0	0	Yes	Orthopedic surgeons	Yes	Not explained	No particular limit, depends on dosage and frequency	It is an anti-inflammatory	Yes	It is not harmful	Yes	30-49	Male	Professional School
